# Supplementary material for: High endoreduplication after drought-related conditions in haploid but not diploid mosses
Source: Ann Bot. 2023 Oct 12;132(7):1249–58. doi: 10.1093/aob/mcad159 (PMC10902894; doi:10.1093/aob/mcad159)
Supplement: mcad159_suppl_Supplementary_Tables_S1 [file mcad159_suppl_supplementary_tables_s1.xlsx]

## Sheet: Table S1
Table S1: Collection data, ecological notes, and geographic information of each locality for which samples were collected for this study.
Loc_ID	Date	Province (Spain)	Loc_info	Loc_habitat	Longitude	Latitude	Altitude
1	2020-06-17	Madrid	Colmenar del Arroyo, crossroads of the Navazás and Almenara roads	Flat soil of granite degradation sands, roadside, ruderalized	-4.20831	40.4175	706
2	2020-07-13	Ávila	Road from Candeleda to the Sanctuary of Chilla	Compact soil on slates	-5.26962	40.1603	565
3	2020-07-13	Ávila	Pelayos river, road AV-924	Compact soil on slates, pine forest	-5.11103	40.2016	560
4	2020-07-13	Toledo	Navamorcuende, entrance E to the town	Compact soil on slates, with young Quercus pyrenaica	-4.77996	40.155	855
5	2020-08-03	Toledo	TO-3225 road from Sonseca to Marjaliza through Arisgotas, DTT antennas	Compact earth between slates and quartzites in low Quercus rotundifolia forest	-3.91519	39.5788	1120
6	2020-08-03	Toledo	Entrance to El Sauceral, to the S of Las Ventas with Peña Aguilera on the CM-404 highway	Very compact soil in open forest of Quercus rotundifolia on slates and clays	-4.24274	39.5473	968
7	2020-08-03	Toledo	Navas de Estena, reaching the Milano stream along the CM-4154 road	Fairly loose soil on very loose slates, with Cistus ladanifer and Cytisus spp.	-4.5063	39.5354	785
8	2020-08-03	Toledo	8 km to the N of Robledo del Buey on the CM-4155 road	Open holm oak forest, between slates	-4.70473	39.5824	860
9	2020-08-04	Toledo	Robledo del Mazo, W entrance on the TO-1091 road	Slates with very compact soil on the edge of an open, well-cleared holm oak forest	-4.90837	39.6119	775
10	2020-08-04	Toledo	6 km to the N of Puerto de San Vicente on the CM-4100 road	Very compact soil on slates in a pine forest with Cistus ladanifer and very small shoots of Quercus ilex	-5.12069	39.5341	850
11	2020-08-04	Cáceres	Deleitosa	Very compact soil on slates in Olea europaea terraces	-5.65107	39.649	650
12	2020-08-05	Cáceres	13 km to the E of Villarreal de San Carlos along the road of the Alcántara II and Tiétar reservoirs	Soil on slates with scattered Cistus ladanifer and Quercus ilex; Triquetrella spp. abundant	-5.95994	39.8501	290
13	2020-08-05	Cáceres	Puerto del Rabanillo, approx. 2 km S of Cabrero on the EX214 road	Compact soil in Prunus avium terraces	-5.88795	40.1005	880
14	2020-08-05	Cáceres	Approx. 2 km S of Losar de la Vera on the EX-203 road	Very compact soil with biological crust in terraces of Ficus carica and Olea europaea	-5.5907	40.1118	480
15	2020-08-05	Ávila	Alardos gorge, Madrigal de la Vera	Compact soil with biological crust on slates, with Cistus ladanifer	-5.35871	40.1574	463
16	2020-12-25	Madrid	Hoyo de Manzanares, Academy of Engineers, road to La Solana	Arkosa soil at the edge of the road	-3.8843	40.6135	975
17	2021-03-09	Cuenca	Valdemoro-Sierra	Sanstones on the edge of a pine forest	-1.8059	40.1546	1285
18	2021-04-02	Cuenca	Pajaroncillo, El Reguero stream, 100 m from its mouth in the Cabriel river next to the N-420 road	Pine forest with Quercus ilex on the banks of the river on Buntsandstein sands	-1.70971	39.9446	960
19	2021-04-02	Cuenca	Poyatos. CUV-9031, about 10 km south of Masegosa	Pine forest of Pinus pinaster with Juniperus communis, J. thurifera, and some specimens of Quercus faginea on yellowish-white sandstones, conglomerates, and clays of the Utrillas formation	-2.04561	40.4566	1400
20	2021-04-03	Guadalajara	Hiendelaencina, 1.5 km before the town on the CM-1001 from Congostrina	Open shrubland in Quercus ilex area	-2.98532	41.077	1050
21	2021-04-03	Guadalajara	Aldeanueva de Atienza, on the outskirts next to the GU-155 road	Oak grove of Quercus pyrenaica open on acid 'rañas' (quartzite ridges with a clayey matrix)	-3.09427	41.1644	1350
22	2021-04-03	Guadalajara	Valverde de los Arroyos, junction of the Chorrillo and La Gargantilla streams	Very open Quercus pyrenaica oak grove with low scrub on acid slate substrate	-3.23089	41.1252	1195
23	2021-04-23	Segovia	El Espinar	Pastures with scattered Quercus pyrenaica	-4.30294	40.7191	1205
24	2021-04-23	Ávila	Narros del Puerto	Thickets of thyme, lavender and rosemary on the outskirts of the village	-4.99592	40.5392	1162
25	2021-04-23	Salamanca	Navamorales	Pastures with Quercus ilex ('dehesa')	-5.50369	40.4901	951
26	2021-04-23	Salamanca	Béjar	Quercus pyrenaica oak forest in disturbed area	-5.79476	40.4049	940
27	2021-04-23	Salamanca	Nava de Francia, 4 km NW of La Alberca	Granite rock with low shrubs	-6.13077	40.5146	1010
28	2021-04-24	Salamanca	Saelices el Chico	Grassland edges and cereal crops with small blocks of granite	-6.63263	40.673	662
29	2021-04-24	Salamanca	Villar de Peralonso	Roadside between pastures	-6.24134	41.0261	818
30	2021-04-24	Salamanca	La Orbada	Holm oak forest closed but low (3-4 m), between wheat fields	-5.46728	41.1236	837
31	2021-04-24	Valladolid	Villaverde de Medina	Road slope on the edges of cereal and rapeseed crops	-5.03864	41.2922	733
32	2021-04-30	Ciudad Real	Corral de Calatrava, approximately 6 km W of the town	Holm oak open forest, acidophilous, with a lot of Cistus ladanifer and C. albidus on quartzite and quartz gravels, clays and carbonates	-4.13739	38.8388	686
33	2021-04-30	Ciudad Real	Saceruela, approximately 4 km E of the town	Crops and holm oak open forest, acidophilous, on quartzite ridges with red clay-sand matrix	-4.56241	38.9349	664
34	2021-04-30	Ciudad Real	Almadén, stream of the Valley of Juan Gil	Pastures, scattered olive trees, on blocks, rocks and acid sands	-4.85046	38.7657	485
35	2021-05-01	Badajoz	Benquerencia de la Serena, at the entrance of the town next to the cemetery	Terraced olive grove on blocks, rocks and acid sands	-5.4852	38.6948	636
36	2021-05-01	Badajoz	Valle de la Serena, approx. 6 km W of town	Crops in open holm oak forest, acidophilous, on quartzites, sandstones and slates	-5.8532	38.6814	470
37	2021-05-01	Badajoz	Valverde de Mérida, 1 km N of the town	Roadside and paths on leucotonalite (granite), with Triquetrella arapilensis	-6.21778	38.9214	309
38	2021-04-29	Albacete	Ossa de Montiel, approx. 6.5 km NE of town	Thickets of thyme and rosemary in a very open formation of Juniperus oxycedrus on limestone and tabled dolomites	-2.68199	39.0032	924
39	2021-05-17	Soria	Vozmediano, 1.5 km S of the town	Closed mixed forest of Quercus pyrenaica with Fagus sylvatica. On the edge of the road. acid substrate	-1.85185	41.8229	1142
40	2021-05-18	Soria	Covaleda	Oak grove Acid substrate. Ceratodon very abundant.	-2.85086	41.9024	1950
41	2021-07-13	Soria	Burgo de Osma: El Enebral	Compact soil and no reaction to 5% HCl, open forest of Juniperus thurifera and Quercus ilex about 4-6 m high, with P. pinaster planted	-3.01734	41.5351	920
42	2020-07-21	Albacete	Campamento de San Juan, Riopar	Open pine forest of Pinus pinaster, on siliceous sands of the Keuper	-2.44889	38.4823	1090
43	2020-07-04	Granada	Sierra Nevada, next to Telecabina Las Catifas rural houses	N slope with scattered wooded vegetation and thorny shrubs (Berberis, Crataegus, etc.). Apparently basic pH soil. Scattered on firm, trampled soils where it forms dense pads	-3.42239	37.1375	1608
44	2020-07-04	Granada	Sierra Nevada, km 3 of the A4026 road ascending to Dornajo	Flat area inside the curve of the road. Loose limestone, with cattle. Type locality of Ceratodon amazonum	-3.42705	37.1302	1905
45	2020-07-04	Granada	Sierra Nevada, Borreguiles ski station	Sparse meadows at the end of the ski slopes	-3.38924	37.0696	2750
46	2020-07-05	Granada	Sierra Nevada, Las Alpujarras, Bubión, Quercus ilex forest 500 m from the arrival to the village	Artificial slate wall and clearings of the Quercus ilex forest, always in flat areas with compact soil	-3.3546	36.9444	1350
47	2020-07-05	Granada	Sierra Nevada, Las Alpujarras, Trevélez, slopes over the Trevélez river	Compact soil on fairly steep slope with Quercus ilex and thorny shrubs (Rosa sp., Berberis sp., Genista sp., etc.), in relatively flat areas of open and sunny areas	-3.26217	37.0002	1480
48	2020-07-22	Córdoba	Road to Venta del Charco, Cortijo Tejoneras, near Cardeña	Bare soils next to Quercus rotundifolia wood	-4.31727	38.2543	740
49	2020-07-23	Córdoba	Road from Villanueva del Rey to Villaviciosa de Córdoba	Olive grove not plowed	-5.09322	38.1215	718
50	2020-07-23	Badajoz	Tentudía Reservoir Dam	Esplanade on the edge of the reservoir, on bare siliceous soil with Polytrichum spp.	-6.31971	38.0968	755
51	2020-07-24	Huelva	Road A-5300 km 10.5, from Hinojales to Cumbres Mayores, ornithological viewpoint	Very open broom bush with many nitrophilous species	-6.63712	38.0329	825
52	2020-07-25	Badajoz	Embalse de Valuengo proximities	Pasture on metamorphic rocks in Quercus rotundifolia open wood, sandy soil sometimes exposed, sometimes slightly protected	-6.67733	38.2897	321
53	2020-07-06	Granada	Sierra de Baza, GR8101 road, km 6.9	Esplanade with many herbaceous plants, roadside slopes with metamorphic rocks	-2.77549	37.3085	1860
54	2020-07-22	Ciudad Real	Valle de los Perales recreational area	Pinus pinea forest and Cedrus sp. planted in recreational area	-3.59836	38.4804	892
55	2020-07-06	Almería	Sierra de Filabres, Calar Alto	Bare soil between large metamorphic rocks	-2.53527	37.2207	2127
56	2020-07-22	Jaén	Parque Natural del Despeñaperros, N-IVA, access to Barranco de la Niebla	Anthropized esplanade with Eucalyptus sp. and Ailanthus altissima	-3.51033	38.3865	776
57	2021-04-06	Murcia	Moratalla. Casicas del Portal	Protosoils exposed between limestone plates in open formation of Juniperus phoenicea	-2.05109	38.2257	1263
58	2021-04-06	Murcia	Moratalla. Road from Cañada de la Cruz to cortijo de Aguas Blancas	Bare soil trampled by cattle in Quercus ilex holm oak	-2.32424	38.0419	1425
59	2021-04-23	Almería	Sierra Alhamilla. Road "Camino de Turrillas", cross towards the Colativi peak	On metamorphic stone on the slope at the roadside	-2.30958	37.0001	1302
60	2021-04-23	Almería	Sierra Alhamilla. Highway "Camino de Turrillas", approximately 1 km after the crossroads towards the Colativí peak in the direction of Tabernas	Bare soil on metamorphic rocks, between Cistus albidus and Quercus ilex	-2.31748	36.9967	1276
61	2021-04-23	Jaén	Sierra de Cazorla. Ascent to Cabañas peak, PR-A 256, at the junction with the road to Belerda, GR 247, 100 m before Fuente La Polvorosa	Bare sandy soil on the roadside, between Brachypodium retusum, in a pine forest	-2.98054	37.7666	1346
62	2020-07-03	Granada	Sierra Nevada. Pampaneira, town	House roof	-3.36066	36.9405	1070
63	2021-05-21	Cádiz	Sierra de Grazalema. Port of El Boyar	Roadside, on ground covered with herbaceous plants	-5.39497	36.7557	1103
64	2021-05-22	Málaga	Sierra de las Nieves. La Fuenfría recreational area	Bare sandy soil on the edge of a forest track	-5.05635	36.6406	1155
65	2021-05-22	Málaga	Sierra de las Nieves. Forest track from La Fuenfría to Marbella	Bare stony ground on the edge of a forest track	-5.05899	36.6316	1298
66	2021-06-21	Almería	Sierra de Filabres, near Estella on the road from Reúl Alto to Tahal, close to the Agua ravine	Soil in clearings of holm oak with annual meadows, sometimes trampled by machines and on slopes on the edge of the road	-2.34217	37.2602	1206
67	2021-08-21	Madrid	La Pedriza, 100 m from the Cantocochino car park	Granitic pluton intrusion. Grazing area with scattered rocks. Moss on or at the foot of them. Soil trampled with herbaceous eaten by cows. Rubus ulmifolious, Pinus sylvestris.	-3.89338	40.7498	1025
