# Supplementary material for: High endoreduplication after drought-related conditions in haploid but not diploid mosses
Source: Ann Bot. 2023 Oct 12;132(7):1249–58. doi: 10.1093/aob/mcad159 (PMC10902894; doi:10.1093/aob/mcad159)
Supplement: mcad159_suppl_Supplementary_Tables_S2 [file mcad159_suppl_supplementary_tables_s2.xlsx]

## Sheet: Table S2
Table S2: DNA content, assigned cytotype, and EI of each sample. Cytotype abbreviations are 'P' for Ceratodon purpureus, 'A' for Ceratodon amazonum, and 'R' for the diploid Ceratodon conicus.
Locality	Sample	DNA content (pg)	Cytotype	EI
1	1	0.96	R	0.363
	2	0.97	R	0.481053
	3	0.54	A	0.423
2	1	0.47	P	0.503357
	2	0.45	P	0.519325
	3	0.45	P	0.438202
3	1	0.45	P	0.565481
	2	0.43	P	0.627497
	3	0.45	P	0.476905
	4	0.48	P	0.407
4	1	0.47	P	0.548495
	2	0.43	P	0.339816
	3	0.48	P	0.330366
	4	0.47	P	0.445176
5	1	0.47	P	0.312186
	2	0.57	A	0.604149
	3	0.56	A	0.583767
	4	0.45	P	0.450106
	5	0.93	R	0.435
6	1	0.45	P	0.565559
	2	0.46	P	0.489
	3	0.42	P	0.38894
	4	0.96	R	0.456
7	1	0.96	R	0.265044
	2	0.94	R	0.195026
	3	0.97	R	0.459523
	4	0.88	R	0.465
8	1	0.42	P	0.467404
	2	0.46	P	0.375
	3	0.46	P	0.459
	4	0.93	R	0.289888
9	1	0.89	R	0.285941
	2	0.45	P	0.382454
	3	0.45	P	0.605807
	4	0.91	R	0.358092
	5	0.48	P	0.277902
10	1	0.46	P	0.41015
	2	0.45	P	0.365631
	3	0.45	P	0.310216
11	1	0.45	P	0.59192
	2	0.45	P	0.377358
12	1	0.45	P	0.433298
	2	0.46	P	0.354394
	3	0.46	P	0.383028
	4	0.45	P	0.378
13	1	0.45	P	0.573
	2	0.43	P	0.546311
14	1	0.46	P	0.395119
	2	0.45	P	0.478348
	3	0.46	P	0.371338
15	1	0.42	P	0.42437
16	1	0.47	P	0.683
	2	0.47	P	0.608
	3	0.45	P	0.576176
17	1	0.45	P	0.476671
	2	0.47	P	0.594624
	3	0.47	P	0.492864
	4	0.59	A	0.350312
18	1	0.44	P	0.427345
	2	0.47	P	0.43908
19	1	0.45	P	0.412774
	2	0.47	P	0.444528
	3	0.44	P	0.425568
20	1	0.94	R	0.364644
	2	0.45	P	0.353
	3	0.92	R	0.277217
	4	0.56	A	0.328286
21	1	0.95	R	0.327354
	2	0.95	R	0.446144
	3	0.45	P	0.244345
	4	0.45	P	0.493423
22	1	0.45	P	0.726
	2	0.46	P	0.502304
	3	0.45	P	0.588281
23	1	0.46	P	0.467507
	2	0.45	P	0.451136
	3	0.45	P	0.300221
	4	0.46	P	0.310709
	5	0.46	P	0.41826
	6	0.46	P	0.300554
	7	0.45	P	0.60865
	8	0.45	P	0.46362
	9	0.45	P	0.398166
	10	0.46	P	0.297365
	11	0.46	P	0.459983
	12	0.46	P	0.488091
	13	0.45	P	0.485675
	14	0.45	P	0.384004
	15	0.47	P	0.334144
	16	0.94	R	0.305887
	17	0.46	P	0.312248
	18	0.45	P	0.352917
	19	0.45	P	0.350152
	20	0.44	P	0.332635
	21	0.44	P	0.343917
	22	0.46	P	0.286278
	23	0.45	P	0.33272
	24	0.46	P	0.264271
	25	0.46	P	0.294749
	26	0.45	P	0.241
	27	0.46	P	0.304385
	28	0.45	P	0.348607
	29	0.44	P	0.368817
	30	0.44	P	0.326803
24	1	0.43	P	0.292405
	2	0.45	P	0.329779
	3	0.45	P	0.353261
	4	0.43	P	0.300511
25	1	0.44	P	0.283385
	2	0.43	P	0.271618
	3	0.55	A	0.43238
	4	0.43	P	0.23366
26	1	0.43	P	0.374296
	2	0.43	P	0.381276
	3	0.44	P	0.388235
27	1	0.44	P	0.288283
	2	0.43	P	0.327134
	3	0.43	P	0.272489
28	1	0.45	P	0.430231
	2	0.44	P	0.343245
	3	0.47	P	0.405983
29	1	0.45	P	0.254201
	2	0.45	P	0.278954
	3	0.47	P	0.363053
30	1	0.44	P	0.351234
	2	0.44	P	0.420787
	3	0.43	P	0.313634
31	1	0.47	P	0.27523
	2	0.43	P	0.358404
	3	0.44	P	0.392
32	1	0.45	P	0.29148
	2	0.94	R	0.234078
	3	0.45	P	0.3157
	4	0.54	A	0.381856
33	1	0.44	P	0.29437
	2	0.44	P	0.329833
	3	0.44	P	0.42851
34	1	0.43	P	0.30353
	2	0.43	P	0.43985
	3	0.44	P	0.293847
35	1	0.96	R	0.413706
	2	0.99	R	0.239
36	1	0.46	P	0.412087
	2	0.41	P	0.381278
	3	0.46	P	0.338031
37	1	0.46	P	0.393
	2	0.47	P	0.315737
	3	0.45	P	0.490738
38	1	0.58	A	0.533749
	2	0.58	A	0.430962
	3	0.58	A	0.35581
	4	0.58	A	0.378447
39	1	0.48	P	0.268
40	1	0.48	P	0.229787
	2	0.44	P	0.500068
	3	0.47	P	0.4
	4	0.45	P	0.378449
41	1	0.47	P	0.414966
	2	0.98	R	0.214
	3	0.58	A	0.440171
42	1	0.46	P	0.377
	2	0.46	P	0.436263
	3	0.49	P	0.505676
	4	0.45	P	0.442018
43	1	0.57	A	0.525
	2	0.56	A	0.457847
	3	0.57	A	0.545467
	4	0.53	A	0.494357
	5	0.57	A	0.457008
	6	0.57	A	0.473633
	7	0.55	A	0.58464
44	1	0.56	A	0.504086
	2	0.57	A	0.546057
	3	0.46	P	0.441643
	4	0.56	A	0.480009
	5	0.57	A	0.440115
	6	0.55	A	0.409299
	7	0.54	A	0.472178
	8	0.54	A	NA
45	1	0.54	A	0.512148
	2	0.56	A	0.485536
	3	0.56	A	0.499187
	4	0.58	A	0.625818
	5	0.58	A	0.433829
	6	0.56	A	0.602587
	7	0.57	A	NA
	8	0.56	A	0.593506
	9	0.57	A	NA
	10	0.59	A	0.526514
	11	0.57	A	0.593058
	12	0.58	A	0.444444
	13	0.58	A	0.420361
	14	0.97	R	0.434236
	15	0.58	A	0.4588
	16	0.47	P	0.449
	17	0.55	A	0.459207
	18	0.6	A	0.480493
	19	0.59	A	0.420036
	20	0.49	P	0.468
	21	0.46	P	0.464
	22	0.56	A	0.533505
	23	0.56	A	0.368628
	24	0.58	A	0.448608
	25	0.91	R	0.415
	26	0.57	A	0.499
	27	0.55	A	0.476
46	1	0.54	A	0.481
	2	0.9	R	0.331
	3	0.54	A	0.529
47	1	0.53	A	0.622
48	1	0.43	P	0.316
	2	0.44	P	0.477
	3	0.94	R	0.217099
	4	0.54	A	0.541
49	1	0.44	P	0.632549
	2	0.89	R	0.447
	3	0.88	R	0.422
	4	0.49	P	0.578
50	1	0.48	P	0.534196
	2	0.44	P	0.436893
51	1	0.49	P	0.281
	2	0.88	R	0.399
	3	0.97	R	0.386963
	4	0.89	R	0.423
52	1	0.44	P	0.500523
	2	0.47	P	0.44504
	3	0.49	P	0.619
	4	0.96	R	0.241233
53	1	0.58	A	0.576408
	2	0.58	A	0.610139
	3	0.57	A	0.634
	4	0.56	A	0.542559
54	1	0.47	P	0.590604
55	1	0.59	A	0.371224
	2	0.58	A	0.543176
	3	0.57	A	0.538321
	4	0.58	A	0.558098
	5	0.58	A	0.451138
	6	0.59	A	0.570769
	7	0.58	A	0.513552
	8	0.57	A	0.559645
	9	0.57	A	0.368
	10	0.59	A	0.631122
	11	0.6	A	0.501
	12	0.57	A	0.514589
	13	0.57	A	0.635751
	14	0.56	A	0.619
	15	0.56	A	0.480185
	16	0.57	A	0.593034
	17	0.57	A	0.473
	18	0.59	A	0.556
	19	0.55	A	0.551
	20	0.59	A	0.742
	21	0.58	A	0.564698
	22	0.54	A	0.637424
	23	0.57	A	0.661
	24	0.55	A	0.629067
	25	0.57	A	0.6575
	26	0.57	A	0.474
	27	0.6	A	0.466
	28	0.59	A	0.455216
	29	0.55	A	0.563797
56	1	0.93	R	0.269618
57	1	0.56	A	0.468265
	2	0.56	A	0.457112
	3	0.59	A	0.521249
	4	0.59	A	0.449464
58	1	0.57	A	0.540054
	2	0.55	A	0.568209
	3	0.57	A	0.45259
	4	0.56	A	0.417969
59	1	0.57	A	0.400672
60	1	0.57	A	0.355378
	2	0.58	A	0.237
	3	0.58	A	0.326414
	4	0.58	A	0.593594
61	1	0.56	A	0.49536
	2	0.56	A	0.461292
	3	0.57	A	0.431687
	4	0.56	A	0.392239
62	1	0.53	A	0.605309
63	1	0.47	P	0.419844
64	1	0.58	A	0.540777
	2	0.59	A	0.433652
	3	0.55	A	0.463256
	4	0.58	A	0.458626
65	1	0.46	P	0.416206
	2	0.47	P	0.381
	3	0.47	P	0.399729
66	1	0.56	A	0.392705
	2	0.58	A	0.380442
	3	0.58	A	0.311971
	4	0.59	A	0.36157
67	1	0.47	P	0.419679
	2	0.46	P	0.375752
	3	0.47	P	0.341
	4	0.43	P	0.524262
